# Supplementary material for: Rates of Smoking Cessation at 6 and 12 Months after a Clinical Tobacco Smoking Cessation Intervention in Head and Neck Cancer Patients in Northern Ontario, Canada
Source: Curr Oncol. 2022 Mar 2;29(3):1544–58. doi: 10.3390/curroncol29030130 (PMC8947430; doi:10.3390/curroncol29030130)
Supplement: Supplementary file 1 [file curroncol-29-00130-s001.zip]

Archive with 1 entries (1 files):
- curroncol-1495078-supplementary.pdf
